# Supplementary material for: SecA2 Associates with Translating Ribosomes and Contributes to the Secretion of Potent IFN-β Inducing RNAs
Source: Int J Mol Sci. 2022 Nov 30;23(23):15021. doi: 10.3390/ijms232315021 (PMC9736482; doi:10.3390/ijms232315021)
Supplement: Supplementary file 1 [file ijms-23-15021-s001.zip]

Archive with 1 entries (1 files):
- ijms-1924373-supplementary.pdf
